# Supplementary material for: UPF1 Inhibits Hepatocellular Carcinoma Growth through DUSP1/p53 Signal Pathway
Source: Biomedicines. 2022 Mar 29;10(4):793. doi: 10.3390/biomedicines10040793 (PMC9029930; doi:10.3390/biomedicines10040793)
Supplement: Supplementary file 1 [file biomedicines-10-00793-s001.zip]

Archive with 1 entries (1 files):
- biomedicines-1664192-supplementary.pdf
